# Supplementary material for: Assessment of Cucurbita spp. Peel Extracts as Potential Sources of Active Substances for Skin Care and Dermatology
Source: Molecules. 2022 Nov 6;27(21):7618. doi: 10.3390/molecules27217618 (PMC9657783; doi:10.3390/molecules27217618)
Supplement: Supplementary file 1 [file molecules-27-07618-s001.zip]

Archive with 1 entries (1 files):
- molecules-2004957-supplementary.pdf
